# Supplementary material for: Glucose Activates Lysine-Specific Demethylase 1 through the KEAP1/p62 Pathway
Source: Antioxidants (Basel). 2021 Nov 26;10(12):1898. doi: 10.3390/antiox10121898 (PMC8750790; doi:10.3390/antiox10121898)
Supplement: Supplementary file 1 [file antioxidants-10-01898-s001.zip]

Archive with 1 entries (1 files):
- antioxidants-1464523-supplementary.pdf
